# Supplementary material for: Burnout and risk factors among anesthesia residents and fellows in a conflict-affected context: A national cross-sectional survey
Source: PLoS One. 2025 May 9;20(5):e0322940. doi: 10.1371/journal.pone.0322940 (PMC12063839; doi:10.1371/journal.pone.0322940)
Supplement: S1 File — (XLSX) [file pone.0322940.s001.xlsx]

## Sheet: Anesthesiolgy_residents_burnout
ID	Horodateur	Study_year	working_hrs_per_week	Night_shifts_Yes_no	Safety_rest_yes_No	Nb_days_vacation_year	feel_supported_work_life	someone_institution_talk_concerns	indifferent_towards_people_work_with	feel_going_through_motions	feel_care_too_much_work	feel_made_difference_someone_life_work	feel_proud_accomplished_work	feel_good_what_you_do	feel_supported_out_work_life	I_feel_tired	I_physically_exhaused	I_emotionally_exhaused	I_cant_take_it_anymore	I_feel_worn_out	I_feel_weak_susc_illness	II_work_emotionally_exhausting	II_burnt_out_bcz_work	II_Wk_frustrate_you	II_wornout_end_day	II_exhausted_morning	II_every_working_hr_tiring	II_energy_family_friends	III_hard_work_patients	III_frustrating_work_patients	II_drain_energy_work_patients	III_give_more	III_tired_working_patients	III_wonder_how_long_continue_working_patients	Gender	Year_of_birth	age	Current_year	Marital_status	Living_arrangements_Alone	Living_arrangements_Family	Living_arrangements_Others	Smoking_status	physical_activity	MH_depression	MH_anxiety	MH_others	MH_problems	need_assistance
1	2024/05/08 9:55:09 AM UTC+3	2	2	1	0	2	2	1	2	3	2	3	2	3	2	5	4	3	2	1	2	4	5	3	5	4	3	2	5	4	3	2	4	3	2	2000	24	2024	2	1	1	0	1	1	0	1	0	1
4	2024/05/22 1:06:30 PM UTC+3	4	3	1	0	4	2	2	2	2	3	2	2	2	2	4	4	4	4	4	4	4	4	4	5	4	4	1	3	3	4	5	3	3	2	1995	29	2024	1	1	1	0	1	0	0	0	0	0	1
5	2024/05/22 1:07:33 PM UTC+3	2	2	1	0	4	3	3	4	4	3	2	3	3	4	4	4	4	2	3	2	4	3	4	4	3	2	4	3	2	2	3	2	3	2	1996	28	2024	2	1	0	0	0	0	0	1	0	1	0
6	2024/05/22 1:15:22 PM UTC+3	1	3	1	1	4	3	3	3	4	4	3	3	3	3	5	5	5	4	5	5	4	5	4	4	4	4	5	4	4	5	5	4	4	1	1998	26	2024	1	0	1	0	0	0	1	1	0	1	1
7	2024/05/22 1:41:08 PM UTC+3	1	3	1	1	4	3	2	4	5	3	2	2	3	4	5	4	5	4	4	4	5	5	4	3	4	4	1	3	3	4	5	4	3	2	1998	26	2024	1	0	1	0	0	0	0	0	0	0	0
3	2024/05/22 12:47:19 PM UTC+3	4	3	1	0	4	3	3	4	5	3	3	3	3	3	4	4	4	4	4	4	5	4	4	5	4	3	3	4	3	3	5	3	4	2	1995	29	2024	1	0	1	0	0	0	0	0	0	0	1
8	2024/05/22 2:40:23 PM UTC+3	3	3	1	1	3	2	3	2	5	5	3	4	4	1	4	4	4	4	4	4	5	5	5	5	5	5	3	4	4	4	4	4	4	1	1995	29	2024	2	1	0	0	0	0	0	0	0	0	1
9	2024/05/22 2:48:17 PM UTC+3	3	3	1	0	4	3	2	4	3	3	3	3	4	3	5	5	5	5	4	4	4	5	4	5	5	5	5	3	3	3	3	1	1	1	1996	28	2024	2	1	0	1	0	0	1	1	0	1	0
10	2024/05/22 3:03:25 PM UTC+3	1	3	1	0	2	3	1	2	4	4	4	4	4	3	5	4	3	3	3	3	3	5	2	5	4	3	3	2	2	2	3	3	3	1	1998	26	2024	1	1	0	1	0	0	0	1	0	1	0
11	2024/05/22 3:27:10 PM UTC+3	3	3	1	1	4	2	5	4	4	3	3	4	1	2	5	4	5	5	5	2	4	4	4	4	3	3	2	3	3	4	3	3	3	2	1997	27	2024	1	0	1	0	0	0	0	0	0	0	1
2	2024/05/22 9:47:14 AM UTC+3	3	1	1	1	4	4	4	4	2	4	4	4	4	5	4	3	2	2	2	1	3	2	1	3	2	1	3	1	1	1	3	2	1	2	1995	29	2024	2	0	1	0	0	1	0	0	0	0	0
12	2024/05/23 6:34:39 PM UTC+3	3	2	1	1	4	3	2	4	3	4	3	2	2	1	5	5	5	5	5	5	4	4	3	5	4	4	1	1	2	2	4	2	3	2	1996	28	2024	1	0	0	1	1	0	1	1	0	1	0
13	2024/05/23 8:50:46 PM UTC+3	2	2	1	1	4	3	3	2	3	4	4	4	3	2	5	5	4	4	4	4	4	4	4	5	5	4	2	3	3	3	4	4	4	1	1996	28	2024	1	0	1	0	0	1	0	0	0	0	0
14	2024/05/27 10:59:28 AM UTC+3	4	3	1	1	4	4	5	1	2	3	4	4	4	4	3	3	3	2	2	2	2	5	1	3	1	1	4	2	2	2	2	3	3	2	1996	28	2024	1	0	1	0	0	0	0	0	0	0	0
15	2024/05/27 11:20:50 AM UTC+3	1	3	1	0	4	2	2	3	4	2	3	3	3	2	4	3	4	4	4	3	4	4	4	4	4	4	2	3	4	4	4	4	4	2	1998	26	2024	1	0	1	0	0	0	0	0	0	0	1
16	2024/05/27 11:24:13 AM UTC+3	4	3	1	0	4	1	1	2	3	4	4	4	4	4	5	5	5	4	5	3	5	5	4	5	4	5	4	3	2	2	4	2	3	1	1995	29	2024	1	0	1	0	0	0	0	0	0	0	1
17	2024/05/27 11:35:05 AM UTC+3	1	2	1	0	3	2	2	3	5	5	4	5	3	4	5	5	4	3	5	4	4	5	5	5	5	5	2	3	2	3	2	2	1	2	1998	26	2024	1	0	1	0	2	0	0	0	0	0	0
18	2024/05/27 11:37:57 AM UTC+3	2	3	1	0	4	1	3	1	2	3	3	2	3	1	5	5	3	3	4	4	4	4	4	3	5	3	1	3	3	3	5	3	5	1	1998	26	2024	1	1	0	0	0	0	0	0	0	0	1
19	2024/05/27 11:47:13 AM UTC+3	3	1	1	1	2	4	3	3	3	4	3	4	4	4	5	5	4	4	4	2	5	5	1	5	5	4	4	2	2	2	2	2	2	2	1995	29	2024	1	0	1	0	0	1	0	0	0	0	0
20	2024/05/29 8:09:21 AM UTC+3	1	3	1	1	2	4	4	3	4	5	4	4	3	2	5	4	4	4	4	4	3	3	3	4	4	4	3	4	3	3	4	3	3	2	1998	26	2024	1	0	1	0	0	0	0	0	0	0	0
23	2024/06/03 10:03:25 AM UTC+3	1	2	1	1	3	4	4	2	2	5	3	3	3	5	3	2	4	1	2	2	3	2	3	4	2	1	4	2	2	3	3	2	2	2	1997	27	2024	1	0	1	0	0	1	0	0	0	0	0
21	2024/06/03 8:08:43 AM UTC+3	2	3	1	1	4	1	1	2	3	4	4	4	4	4	4	4	3	2	3	2	3	4	3	4	3	3	1	2	2	2	3	2	2	2	1996	28	2024	2	0	1	0	0	0	0	0	0	0	0
22	2024/06/03 9:30:34 AM UTC+3	3	2	1	0	4	3	1	3	3	4	4	4	4	5	4	4	4	3	3	2	4	4	3	4	4	4	3	2	2	2	3	2	2	2	1996	28	2024	2	1	1	0	0	1	0	0	0	0	0
24	2024/06/04 10:05:02 AM UTC+3	4	2	1	1	4	4	3	2	3	4	4	4	3	3	3	3	4	3	4	2	3	3	2	4	4	2	2	3	3	3	3	2	3	2	1995	29	2024	1	0	1	0	0	0	0	0	0	0	0
26	2024/06/06 1:21:12 PM UTC+3	4	1	1	1	4	4	3	1	3	4	4	3	3	3	4	3	2	1	1	2	3	5	1	3	1	2	4	3	2	1	3	2	2	1	1995	29	2024	1	1	0	0	0	1	0	0	0	0	0
25	2024/06/06 12:19:04 PM UTC+3	3	3	1	0	2	3	3	3	3	3	3	3	3	3	3	3	3	3	3	3	3	3	3	2	2	2	2	2	2	2	2	3	3	2	1996	28	2024	1	1	0	0	0	1	0	0	0	0	0
27	2024/06/06 9:18:12 PM UTC+3	3	2	1	0	3	3	2	3	3	2	3	3	4	4	4	4	4	3	3	4	3	3	3	4	4	4	2	2	2	2	3	2	1	2	1996	28	2024	2	0	1	0	0	0	0	1	0	1	0
28	2024/06/11 6:54:12 PM UTC+3	1	2	1	1	4	3	2	3	3	4	3	3	3	3	4	4	4	3	4	3	3	4	4	4	4	4	3	2	2	3	3	3	3	2	1998	26	2024	1	0	1	0	1	1	0	0	0	0	0
29	2024/06/11 7:02:22 PM UTC+3	1	3	1	1	4	2	3	4	5	3	2	3	2	3	5	4	4	4	4	4	4	4	4	4	5	3	4	3	3	3	2	3	3	2	1998	26	2024	1	0	1	0	0	0	0	0	0	0	0
30	2024/06/11 7:35:46 PM UTC+3	4	2	1	0	2	4	3	1	2	4	3	4	3	3	3	3	2	1	1	1	2	5	1	3	3	2	4	1	1	1	1	1	1	2	1996	28	2024	2	0	1	0	0	1	0	0	0	0	0
31	2024/06/12 8:59:42 PM UTC+3	2	3	1	0	3	1	1	2	2	3	2	2	2	2	4	5	4	4	4	3	4	4	4	4	4	4	3	2	1	1	4	3	3	1	1996	28	2024	2	0	1	0	0	0	0	0	0	0	0
32	2024/06/19 4:24:14 PM UTC+3	1	1	1	1	4	3	3	2	3	4	3	3	3	4	3	3	4	2	2	3	3	2	1	3	1	1	4	2	2	2	3	2	1	1	1999	25	2024	1	0	0	1	0	1	0	0	0	0	0
33	2024/06/19 5:26:01 PM UTC+3	5	1	1	1	4	3	4	1	2	4	4	4	4	3	3	3	2	2	2	2	2	3	2	2	3	3	3	2	2	3	3	2	2	2	1994	30	2024	3	0	1	0	0	0	0	0	0	0	0
34	2024/06/22 4:13:20 PM UTC+3	2	2	1	1	4	4	2	3	4	3	3	3	3	2	4	4	4	4	4	2	3	3	4	4	2	2	3	4	4	4	4	3	5	3	1998	26	2024	1	0	1	0	0	0	0	0	0	0	0
40	2024/09/07 1:19:05 PM UTC+3	2	2	1	1	4	2	3	4	4	3	2	3	2	4	4	3	4	3	3	3	5	3	4	4	4	4	4	2	2	2	3	1	1	2	1998	26	2024	2	0	0	1	0	0	0	0	0	0	0
38	2024/09/07 10:02:13 AM UTC+3	1	2	0	1	4	3	1	3	3	3	3	3	3	3	4	4	3	4	4	2	4	4	4	4	4	3	2	2	2	2	2	2	2	1	1999	25	2024	1	0	1	0	0	1	0	0	0	0	0
39	2024/09/07 10:05:49 AM UTC+3	1	2	0	1	4	5	4	5	2	4	4	4	4	4	4	4	4	3	3	1	3	4	2	3	3	3	4	2	1	1	1	1	1	1	2000	24	2024	1	0	1	0	0	1	0	0	0	0	0
41	2024/09/07 8:46:18 PM UTC+3	1	1	1	1	3	4	5	3	3	3	2	2	2	3	4	4	4	4	4	4	4	4	3	4	4	3	2	2	2	2	3	2	2	2	2000	24	2024	1	1	1	0	0	0	0	0	0	0	1
35	2024/09/07 9:56:39 AM UTC+3	1	2	1	1	4	4	2	4	5	4	2	2	2	4	5	5	5	4	5	4	4	5	4	5	5	5	1	4	4	4	4	4	3	2	1999	25	2024	2	1	1	0	1	0	0	1	0	1	1
36	2024/09/07 9:58:25 AM UTC+3	1	2	1	1	4	3	4	2	2	4	2	3	3	4	3	4	3	1	2	3	2	3	2	3	2	2	4	3	3	3	2	3	1	2	2000	24	2024	1	0	0	1	0	0	0	0	0	0	0
37	2024/09/07 9:59:47 AM UTC+3	1	2	0	1	4	5	3	3	4	2	2	2	2	4	4	4	4	4	4	2	3	4	4	4	4	4	3	1	1	1	2	2	2	2	1999	25	2024	1	0	1	0	0	0	0	0	0	0	1
46	2024/09/11 1:28:46 PM UTC+3	4	3	1	1	2	2	3	2	3	2	3	3	3	2	3	2	2	3	2	3	3	3	3	3	2	3	2	3	3	2	2	2	2	1	1996	28	2024	2	1	0	0	0	0	0	1	0	1	1
45	2024/09/11 10:00:57 AM UTC+3	1	1	1	0	4	2	3	3	4	3	2	3	2	1	5	5	5	3	4	3	3	4	3	5	5	5	1	3	3	3	4	3	3	1	1992	32	2024	1	0	1	0	0	1	0	0	0	0	1
42	2024/09/11 6:51:04 AM UTC+3	1	1	1	1	4	4	5	3	2	3	3	4	4	3	4	4	4	3	3	2	4	3	3	2	2	2	2	2	2	3	2	2	2	1	1999	25	2024	1	0	1	1	0	0	0	0	0	0	0
43	2024/09/11 7:28:41 AM UTC+3	1	1	1	1	4	1	2	4	3	4	2	4	2	5	4	4	4	4	4	4	3	3	3	4	4	4	4	3	3	3	3	3	3	2	1999	25	2024	1	0	1	0	0	0	0	0	0	0	0
44	2024/09/11 9:28:13 AM UTC+3	2	1	1	1	3	4	4	3	3	4	5	5	4	5	4	4	3	3	3	3	4	4	3	4	4	3	3	2	3	3	2	4	3	2	1998	26	2024	1	0	1	1	0	1	0	0	0	0	0
47	2024/09/12 12:41:38 AM UTC+3	2	2	1	1	4	4	3	4	5	2	1	1	1	3	5	4	4	5	4	4	4	4	5	5	5	5	3	5	1	5	5	5	5	2	1998	26	2024	2	0	1	0	0	0	0	1	0	1	1
48	2024/09/12 9:52:31 PM UTC+3	1	2	1	1	3	4	3	3	4	3	3	3	2	3	5	4	4	4	4	3	4	4	3	5	4	2	2	2	1	1	2	2	3	2	1999	25	2024	1	1	1	0	1	0	0	0	0	0	0
49	2024/09/13 10:54:22 AM UTC+3	2	3	1	1	4	4	4	1	2	4	4	5	3	4	4	3	4	3	4	4	5	4	2	4	2	2	3	2	1	2	4	2	2	1	1998	26	2024	2	0	1	0	0	1	0	0	0	0	0
50	2024/09/13 11:11:29 AM UTC+3	1	3	1	0	3	3	1	2	2	3	4	4	4	4	4	4	4	3	4	3	3	4	2	3	3	3	3	2	2	3	3	3	2	1	1998	26	2024	1	0	0	1	0	0	0	0	0	0	0
51	2024/09/16 1:14:26 PM UTC+3	3	3	1	1	4	2	4	4	3	1	5	4	5	4	5	5	5	4	5	4	5	5	5	5	5	5	1	3	3	3	3	3	5	1	1996	28	2024	2	1	1	0	0	0	0	0	0	0	0
52	2024/09/16 3:37:05 PM UTC+3	4	2	1	0	2	4	4	4	3	3	4	5	5	4	3	3	3	2	2	2	2	3	3	3	2	2	5	2	2	1	2	2	2	2	1996	28	2024	1	1	1	1	0	1	0	0	0	0	0
53	2024/09/25 1:10:10 PM UTC+3	5	2	1	1	4	3	3	2	2	3	2	3	4	3	4	3	3	3	3	3	3	3	2	3	3	2	3	2	2	2	2	2	2	1	1992	32	2024	1	1	1	0	1	0	0	0	0	0	0
55	2024/09/27 12:20:16 PM UTC+3	4	2	1	1	4	4	3	2	3	4	3	3	3	2	4	4	4	3	3	3	3	3	3	4	4	4	2	2	2	3	3	3	3	2	1996	28	2024	1	0	0	1	0	0	1	1	0	1	0
54	2024/09/27 9:13:25 AM UTC+3	2	3	1	1	4	4	4	1	3	3	4	4	3	4	4	4	4	3	4	2	3	4	2	4	4	3	3	1	3	2	3	2	2	1	1998	26	2024	2	0	1	0	0	1	0	0	0	0	0
56	2024/09/28 12:16:07 PM UTC+3	2	3	1	1	4	3	3	3	3	3	3	3	3	3	3	3	3	3	3	3	3	3	3	3	3	3	3	3	3	3	3	3	3	1	1998	26	2024	2	0	0	1	0	0	0	0	0	0	0
57	2024/09/28 12:35:02 PM UTC+3	3	2	1	1	4	3	4	3	3	3	3	4	4	4	4	3	2	2	2	2	3	3	2	3	3	3	3	3	3	3	3	3	3	1	1994	30	2024	1	1	0	0	1	0	0	0	0	0	1
58	2024/09/29 10:28:37 AM UTC+3	3	2	1	1	4	3	4	3	3	3	3	4	4	4	4	3	2	2	2	2	3	3	2	3	3	3	3	3	3	3	3	3	3	1	1994	30	2024	1	1	0	0	1	0	0	0	0	0	1
59	2024/09/29 6:05:46 PM UTC+3	3	1	1	1	3	3	4	3	3	3	4	4	3	4	3	4	4	3	3	3	4	4	3	4	3	3	3	3	2	2	3	3	3	1	1996	28	2024	2	1	0	0	0	0	0	0	1	1	0
60	2024/09/29 6:13:05 PM UTC+3	4	2	1	1	2	2	2	3	3	3	3	4	4	4	4	4	4	4	4	4	4	4	3	4	3	3	3	3	3	3	3	3	3	2	1996	28	2024	1	0	0	1	0	0	0	1	0	1	0
61	2024/09/29 6:17:36 PM UTC+3	4	2	1	1	3	2	2	3	2	3	2	4	4	5	4	4	4	4	4	3	4	4	4	3	3	3	4	4	3	4	3	3	3	2	1995	29	2024	3	0	1	0	0	0	0	0	0	0	0
62	2024/09/29 8:34:35 PM UTC+3	2	2	1	1	4	4	2	2	2	4	3	4	3	4	3	3	2	2	2	2	3	2	2	3	2	2	4	3	3	3	2	2	1	2	1998	26	2024	1	0	1	0	0	1	0	0	0	0	0
63	2024/09/29 8:44:38 PM UTC+3	4	1	1	1	3	3	3	3	3	4	4	4	4	5	4	3	3	4	4	3	4	4	3	4	3	3	3	3	4	4	3	3	4	2	1995	29	2024	2	0	0	1	2	1	0	0	0	0	0
64	2024/09/29 8:46:14 PM UTC+3	3	2	1	1	4	3	2	2	2	2	3	3	4	4	3	2	2	2	2	2	2	3	3	3	2	3	3	2	2	2	3	3	3	1	1996	28	2024	2	1	0	0	0	0	0	0	0	0	0
65	2024/09/29 8:52:43 PM UTC+3	4	2	1	1	4	3	3	2	2	3	4	3	4	5	3	3	2	2	2	2	3	2	2	3	2	3	3	2	2	2	3	3	3	1	1995	29	2024	1	0	1	0	0	1	0	0	0	0	0
66	2024/09/29 8:57:05 PM UTC+3	3	2	1	1	4	4	4	2	2	2	4	5	5	5	3	2	2	2	2	2	2	2	1	2	1	1	4	2	2	2	3	2	2	1	1996	28	2024	1	0	0	1	0	1	0	0	0	0	0
67	2024/09/29 9:32:24 PM UTC+3	1	2	1	1	3	2	3	3	3	3	4	4	4	4	4	4	4	3	3	3	4	3	2	4	3	3	3	4	3	3	3	3	3	2	1998	26	2024	2	0	1	0	0	1	0	0	0	0	0
68	2024/09/30 10:37:16 PM UTC+3	4	2	1	1	3	4	3	2	2	4	4	4	4	5	4	4	3	3	3	2	3	3	2	3	3	3	2	3	3	3	4	3	2	2	1994	30	2024	2	1	0	0	0	1	0	0	0	0	0
69	2024/10/01 10:55:09 PM UTC+3	2	2	1	1	3	4	4	2	2	4	4	4	4	4	4	4	3	3	3	2	4	3	2	4	3	2	4	3	3	3	4	3	3	2	1997	27	2024	2	0	1	0	0	1	0	0	0	0	0
70	2024/10/01 11:05:28 PM UTC+3	2	1	1	1	3	4	4	2	2	3	3	4	4	4	4	4	3	3	3	4	4	3	2	4	3	2	3	3	3	3	3	3	3	2	1996	28	2024	2	0	0	1	0	1	0	0	1	1	0
72	2024/10/03 11:36:15 PM UTC+3	2	2	1	1	4	4	4	2	2	2	3	3	4	4	3	3	2	2	2	2	2	2	2	2	2	2	4	2	2	2	2	2	2	2	1997	27	2024	2	0	1	0	0	0	0	0	0	0	0
73	2024/10/03 11:43:46 PM UTC+3	3	2	1	1	4	3	3	2	2	3	3	3	4	4	3	3	2	2	2	2	3	3	2	2	2	2	3	2	2	2	2	3	2	1	1996	28	2024	1	0	0	1	0	1	0	0	0	0	0
74	2024/10/03 11:50:48 PM UTC+3	4	2	1	1	4	4	4	2	2	3	4	4	4	4	3	3	2	2	2	2	2	2	2	3	3	2	4	2	2	2	2	2	2	2	1996	28	2024	1	1	0	0	0	1	0	0	0	0	0
71	2024/10/03 9:20:57 AM UTC+3	1	2	1	1	4	4	3	2	2	2	3	3	4	4	3	2	2	2	2	2	3	3	3	2	2	2	3	2	2	2	2	2	1	1	1999	25	2024	1	1	0	0	0	1	0	0	0	0	0
[truncated: 35 more columns]

## Sheet: codes
Variables	Codes	Modalities
Study_year	1	First
	2	Second
	3	Third
	4	Fourth
	5	Fifth
working_hrs_per_week	1	≤ 50
	2	51 to 60
	3	> 60
Night_shifts_Yes_no	0	No
	1	Yes
Safety_rest_yes_No	0	No
	1	Yes (systematically or not)
Nb_days_vacation_year	1	< 7
	2	7 to 14
	3	15 to 21
	4	≥ 22
feel_supported_work_life	1	Not at all
	2	A little
	3	A moderate amount
	4	A lot
	5	A great deal
someone_institution_talk_concerns	1	Not at all
	2	A little
	3	A moderate amount
	4	A lot
	5	A great deal
indifferent_towards_people_work_with	1	Not at all
	2	A little
	3	A moderate amount
	4	A lot
	5	A great deal
feel_going_through_motions	1	Not at all
	2	A little
	3	A moderate amount
	4	A lot
	5	A great deal
feel_care_too_much_work	1	Not at all
	2	A little
	3	A moderate amount
	4	A lot
	5	A great deal
feel_made_difference_someone_life_work	1	Not at all
	2	A little
	3	A moderate amount
	4	A lot
	5	A great deal
feel_proud_accomplished_work	1	Not at all
	2	A little
	3	A moderate amount
	4	A lot
	5	A great deal
feel_good_what_you_do	1	Not at all
	2	A little
	3	A moderate amount
	4	A lot
	5	A great deal
feel_supported_out_work_life	1	Not at all
	2	A little
	3	A moderate amount
	4	A lot
	5	A great deal
Gender	1	Male
	2	Female
	3	Other
Marital_status	1	Single
	2	In a relationship
	3	Others
Living_arrangements_Alone	0	No
	1	Yes
Living_arrangements_Family	0	No
	1	Yes
Living_arrangements_Others	0	No
	1	Yes
Smoking_status	0	Non-smokers
	1	Smokers
	2	Ex-smokers
physical_activity	0	No/ occasionally
	1	Yes
MH_depression	0	No
	1	Yes
MH_anxiety	0	No
	1	Yes
MH_others	0	No
	1	Yes
MH_problems	0	No
	1	Yes
need_assistance	0	No
	1	Yes
Personal_CBI_3classes	1	None or minimal
	2	Moderate
	3	High to severe
Work_CBI_3classes	1	None or minimal
	2	Moderate
	3	High to severe
Client_CBI_3classes	1	None or minimal
	2	Moderate
	3	High to severe
